# Supplementary material for: A DNA repair protein and histone methyltransferase interact to promote genome stability in the Caenorhabditis elegans germ line
Source: PLoS Genet. 2019 Feb 22;15(2):e1007992. doi: 10.1371/journal.pgen.1007992 (PMC6402707; doi:10.1371/journal.pgen.1007992)
Supplement: S1 Data — Spreadsheet contains the numeric data for graphs and statistics contained in Figs 1, 2, 3, 7, 8, 9, S1, S3, and S5. Data for each figure are included on a separate page of the spreadsheet. (XLSX) [file pgen.1007992.s009.xlsx]

## Sheet: Figure 1 
Figure 1
a	Survival (%)
	HU concetration	wt					smrc-1				met-2		set-25
	0 mM	100	100	100	100	100	96	98	93.4	100	100	100	100	100	100
	2.5 mM	100	100	100	100	100	90	98.2	82.9	86.4	83.3	84.4	100	100	100
	5 mM	100	100	100	100	100	80.5	93.8	78.3	86.4	87.9	84.5	100	100	100
	10 mM	100	94.3	89.3	100	100	88.2	82.4	76.2	82.8	87.5	86.41	100	96.7	100
	25 mM	68.1	55.6	55	51.6	53.3	19.5	14.6	18.6	58.8	52.9	54.1	58.3	48	64.3
	Fertility (%)
	HU concentration	wt					smrc-1				met-2		set-25
	0 mM	100	100	100	100	100	90	94	91.7	96.7	92.9	100	100	100	100
	2.5 mM	100	100	100	100	100	53.7	58.6	58.3	87.5	84	89.7	100	100	100
	5 mM	100	100	100	100	100	48.9	55.6	48.5	82.76	89.3	86.2	100	100	100
	10 mM	100	100	100	100	100	42.3	39.9	37.5	81.25	86.2	82.1	96.6	100	100
	25 mM	0	0	10	0	0	0	0	0	0	0	0	7.2	0	16.7
b	Survival (%)
	HU concetration	smrc-1(M+Z-)			smrc-1 set-25			smrc-1 met-2			smrc-1 met-2 set-25
	0 mM	100	100	100	98.8	87	96.65	93	100	97.6	90	92.3	85.7
	2.5 mM	87.5	91.2	86.5	88	77.8	83.4	75.8	81.6	86	80	88.2	83.3
	5 mM	82.5	80	72.5	86.2	71.3	83.8	73.8	65.6	68	64.7	75	68
	10 mM	66.7	71.05	64.1	84.2	52.8	63.5	58.3	58.3	52.3	37	43.5	52.4
	25 mM	35	30	26.8	14.3	25	16.5	5.1	15.4	11.1	0	0	2.5
	Fertility (%)
	HU concentration	smrc-1(M+Z-)			smrc-1 set-25			smrc-1 met-2			smrc-1 met-2 set-25
	0 mM	100	100	100	100	100	100	100	100	100	91.7	88.9	77.8
	2.5 mM	71.4	74.2	65.6	63.3	44	32.3	57.2	61.9	52.4	50	60	57.1
	5 mM	62.5	67.9	65	61.6	45.2	38.1	37.5	60	57.1	0	16.7	8.3
	10 mM	45.8	51.9	56	54.5	38.1	28.6	31.25	30.3	35.3	0	0	0
	25 mM	0	0	0	0	0	0	0	0	0	0	0	2.5

## Sheet: Figure 2
Figure 2
		F1	F3	F5/6	F9/10	F20	F28	F33
	% of sterile	0	0	0	0	0	35.7143	42.8571
	<20	7.14286	14.2857	0	21.4286	21.4286	7.14286	7.14286
	20-40	7.14286	7.14286	14.2857	14.2857	14.2857	21.4286	14.2857
	40-80	14.2857	21.4286	42.8571	42.8571	42.8571	21.4286	28.5714
	80-100	35.7143	35.7143	42.8571	14.2857	21.4286	14.2857	7.14286
	>100	35.7143	21.4286	0	7.14286	0	0	0

## Sheet: Figure 3
Figure 3
a		wt	9	7	8	9	6	7	17	11	5	6	15	5	7	11	12	10	10	13	14	10	11	13	12	14	11	6	18	6	9	19	14	12	15	18	11	8	7	20	12	11	7	6	17	11
	cep-1 (+)	met-2	18	12	15	9	10	12	14	11	19	24	19	15	17	19	18	21	15	23	19	17	15	18	16	24	19	25	21	15	23	17	16
		smrc-1 fertile	45	48	25	24	23	28	27	31	28	24	35	25	39	27	28	21	23	27	40	35	37	24	42	25	28	21	23
	cep-1(-)	wt	8	3	4	3	5	7	6	11	5	8	5	4	8	5	8	5	7	4	9	6	1	2	10	4	8
		smrc-1 fertile	2	6	1	2	3	6	7	3	10	6	10	9	5	6	11	6	7	6	4	7	6	5	7	5	7	4	5	8	9	1	4	5	6	5	8	7	5	8	9	4	7	4
d	S9.6 index		wt	smrc-1(om138)
		mitotic zone	0.045977	0.258065
			0.0963855	0.193182
			0.039604	0.117647
			0.113402	0.225
			0.0686275	0.183099
		transition zone
			0.190476	0.8
			0.162791	0.56
			0.162791	0.294118
			0.166667	0.2
			0.0686275	0.375
				0.36
		pachytene
			0.223404	0.645161
			0.153846	0.636364
			0.142857	0.545455
			0.218978	0.221053
			0.23	0.636364
				0.392857
				0.445946
e
		# of DAPI stained bodies
	% of cells	4	5	6	7	8	9	10	11	12
	N2	0	0	100	0	0	0	0	0	0
	smrc-1	20	31.4	37.1	11.4	0	0	0	0	0
	spo-11	0	0	0	0	0	0	25	33.3	41.7
	smrc-1;spo-11	0	3.3	6.7	6.7	20	20	13.3	26.7	3.3

## Sheet: Figure 7
Figure 7
a	3XFLAG::SMRC-1/DAPI			3XFLAG::SMRC-1/mCherry::HIS-58
	w/o HU	w/ HU		w/o HU	w/ HU
	0.705042	4.8924		1.46017	2.2826
	0.538809	5.1558		1.60148	2.24667
	0.702389	5.66753		1.70562	2.66506
	0.684963	4.85532		1.54709	2.32742
	0.713703	5.96633		1.65409	2.76647
	0.635233	5.50216		1.457	2.41591
	0.625514	5.02015		1.45547	2.31805
	0.709435	4.07676		1.42255	1.98701
	0.837507	4.69934		1.45805	2.16802
	0.717375	4.09298		1.68261	1.98861
	0.771664	3.75944		1.47917	2.0573
	0.902492	3.44111		1.50724	2.27475
	0.908377	4.16824		1.46712	2.07289
	0.888678	6.85762		1.42799	2.23213
	0.907507	6.39224		1.55235	2.01004
	0.790254	6.81847		1.56197	1.92649
	0.642645	6.63486		1.46235	1.94442
	0.859717	6.06154		1.58193	2.09134
	0.857137	5.13508		1.61419	1.72498
	0.846809	7.42127		1.67632	1.95867
	0.766546	7.1084		1.32556	1.66707
	0.594975	8.84797		1.45836	2.22106
	0.329412	6.26962		1.64292	1.71295
	0.984565	6.38688		1.63086	2.33771
	0.870107	6.05691		1.56711	2.26885
	0.931742	7.61398		1.44735	2.76263
	0.901421	7.1508		1.47978	2.55698
	0.831362	6.46543		1.64513	2.24673
	0.898645	5.30312		1.28926	1.95451
	0.784607	6.74737		1.37829	2.2532
	0.831435	5.61548		1.51003	2.41717
	0.803535	5.5402		1.45312	1.88006
	0.772567	5.4707		1.37933	1.9963
	0.980115	9.69507		1.3719	2.58062
	0.816212	8.79895		1.31596	2.52837
	0.870137	8.62099		1.42527	2.21802
	0.971429	7.09448		1.41176	2.0782
	0.793501	9.41375		1.27374	2.51876
	0.67353	8.62774		1.20062	3.58624
	0.728659	7.81643		1.14998	3.04866
	0.794999	8.00973		1.09588	3.3269
	0.799416	8.28744		1.17213	3.33467
	0.920318	8.35505		1.27767	3.7126
	0.80069	7.10214		1.07841	3.38516
	0.831061	8.20123		1.16688	3.54039
	0.739548	8.6739		1.1465
	0.800958			1.26604
	0.687338			1.42853
	0.621858			1.27169
	0.607148			1.23225
	0.627437			1.27887
	0.589016			1.26857
	0.588333			1.24703
b	3XFLAG::MET-2/DAPI			3XFLAG::SMRC-1/mCherry::HIS-58
	w/o HU	w/ HU		w/o HU	w/ HU
	0.543231	2.50159		0.436409	1.16415
	0.73633	2.46813		0.409547	1.16485
	0.56998	2.29628		0.467495	1.07728
	0.620898	2.12811		0.480591	1.01591
	0.593815	1.9809		0.407976	1.06592
	0.662326	2.95824		0.491605	1.01948
	0.766806	2.60425		0.524472	0.940077
	0.516435	2.93517		0.588136	1.11351
	0.542466	3.33576		0.587065	1.16727
	0.491739	2.99393		0.653583	1.18431
	0.402571			0.540121
	0.382051			0.652856
	0.418838			0.608386
	0.700588			0.563895
	0.629101			0.568873
	0.635841			0.570597
	0.599291			0.607451
	0.654488			0.551412
	0.610257			0.577849
c	3XFLAG::MET-2/DAPI			3XFLAG::SMRC-1/mCherry::HIS-58
	w/o HU	w/ HU		w/o HU	w/ HU
	0.430328	0.529222		0.501645	1.39676
	0.438528	0.548952		0.504922	1.48256
	0.444651	0.554127		0.456949	1.46566
	0.447389	0.540864		0.473719	1.48629
	0.468227	0.531029		0.485899	1.4526
	0.474894	0.925378		0.571413	1.94499
	0.527209	0.897325		1.1017	2.00762
	0.493267	0.90571		0.921901	1.91474
	0.503045	0.940376		0.883532	2.14859
	0.527308	0.665492		0.873738	2.00147
	0.502751	0.724689		0.823154	1.7904
	0.522651	0.728875		0.78975	1.87051
	0.497308	0.692606		1.12946	1.81177
	0.493759	0.692606		1.32856	1.81177
	0.49694	0.698136		1.04888	1.83588
	0.834825			1.19786
	0.445292			0.864431
	0.485768			0.754658
d	H3K9me2(A.U)
	w/o HU	w/ HU
	18045.1	51768.9
	13143.1	51768.9
	15933	39176.1
	19700.1	41534.1
	3767	23990
	14345.9	27682.9
	16267.1	30144.1
	14449.9	33693.9
	17249.9	28242
	16178.1	30381.1
	26145.9	38655.9
	28022.1	40289.9
	28771	38642.8
	36563.9	45347.9
	15639	35293
	15129.9	58588.8
	15885.1	44325.1
	16118	61605.8
	21558.9	17461.9
	14078	25976.8
	14078	19788
	16354.9	28246
		26490

## Sheet: Figure 8
Figure 3
a	# of nuclei
		N2 -HU	132	190	212	206	204	214	156	148	176	212	192	178	140	188	192	226
		N2 +HU	40	48	46	50	72	60	52	38	42	32	22	52	36	36	46
		smrc-1 (om138) -HU	172	188	210	160	168	182	158	164	162	188	178	122	188	150	76	126	174	164	120	128
		smrc-1 (om138) +HU	108	100	84	92	110	98	146	134	70	62	60	78	90	74
	nucleus size (A.U)
		N2 -HU	248	238	302	200	228	256	177	228	225	207	238	238	216	164	192	216	176	228	192	216	200	288	238	326	192	208	192	300	228	208	238	238	216	238	302	274	228	214	228	225	255	274	229	192	199	225	208
		N2 +HU	556	489	758	535	577	436	560	638	592	665	588	535	472	514	472	420	470	448	690	812	764	782	590	665	795	726	674	638	616	638	532	800	611	588	665	690	542	764	576	616	732	576	592	540	860	753	592
		smrc-1 (om138) -HU	364	315	366	302	324	300	210	228	214	293	316	255	238	274	256	288	293	255	236	349	400	328	366	398	288	238	366	302	300	330	300	384	328	255	256	238	364	293	240	315	302	238	315	264	315	274	274
		smrc-1 (om138) +HU	366	380	432	421	470	472	364	489	451	451	316	512	288	470	315	383	413	320	451	512	434	451	514	436	492	256	366	383	448	514	430	472	400	470	400	452	552	611	341	611	420	398	316	354	430	420	366
b	Mitotic index (%)
		N2 -HU	4.2	2.2	0	0	1.7	1.9	0	2.4	0	4.5	0	2.8	0	0	0
		N2 +HU	4.2	4.2	5.3	5.4	3.3	2.6	2.7	1.1	4.7	2.6	5.1	5	4.8	1.6	3.1
		smrc-1 (om138) -HU	6	3.6	2.2	3.6	5.1	3.4	4.5	2.9	0	1.7	5.1	1.1	2.7
		smrc-1 (om138) +HU	2.7	0.5	0	3.6	2.2	3.8	0	3.7	2.1	2.2	7.4	3.7	4.7	0	1.6	2.9	5.5	5	5.5
[truncated: 43 more columns]

## Sheet: Figure 9
Figure 9
b	Male H3K9me2 CTNF																		N2		N2	N2	N2
		288.712	327.804	489.168	2111.14	1337.98	1241.24	1544.62	2125.83	2368.24	2914.55	4096.64	3210.16	6188.89	4809.91	6849.46	10780.7	22535	17898.4	22376.6	16431.2	20966.4	19390.5	27094.7	38898.4
		448.581	-32.844	2527.29	1490.48	1902.52	2290.94	1357.88	3510.43	2820.05	832.006	2710.39	2569.49	3103.51	10428.2	10159.2	11114.5	12949.6	15877.6	19276.6	17912.2	18573.4	23457.9	35013.4	39802.9
		403.108	871.836	137.488	126.072	1245.38	1326.82	3512.64	2403.06	2187.78	1814.23	2789.16	4899.77	6012.34	8449	11532.1	4778.56	15946.7	11554.1	13711.6	19902.9	19322.9	24584.5	50460.3	34457.4
		278.103	1426.27	128.832	1287.1	1085.89	1313.21	1727.23	1270.31	2529.12	2385.64	2906.68	4028.45	2281.65	13610.2	8991.15	10517.1	13328.4	19069.4	16103.3	16943.1	18475	19507.4	29178.5	32866.1
		1261.68	226.512	1366.46	237.796	1277.72	2440.28	1538.82	2613.31	2020.6	4104.45	1867.51	3273.9	2585.36	10807.3	11166	11779.8	14045.2	18581.4	14360.3	16363.3	17038.1	16250.6	26498.8	37526.9
	Hermaphrodite H3K9me2 CTNF																	N2		N2		N2	N2
		169.32	213.12	2561.08	65.1	1216.82	716.8	1413.06	1774.72	3000.1	3851.26	5371.6	5327.3	4319.32	6480.94	6754.44	9314.1	8267.4	9267.86	12529.8	13514.9	16356.5	13093.1	15624.6	19409.4	32201.5
		-395.2	2287.98	-1486.02	353.808	1586.73	2228.24	390.156	2998.22	3279.33	4040.92	4476.27	5925.66	10586.5	9164.16	6129.82	4963.05	11728.1	8176.84	11248.2	13306.1	14739.2	16712.5	23811	17906.3	33845.2
		-802.56	407.2	-586.81	2920.42	501.4	2366.84	2092.46	2893.38	1230.08	2862.6	2589.16	3244.23	5924.34	4212.48	8527.18	7094.51	9290.85	12343.5	9364.13	12620.6	14014.4	16905.6	16371	20081.4	22122.4
		-217.558	-2172.03	691.088	-236.67	1329.59	2094.84	1366.33	-726.74	1914.29	2653.27	2542.8	7683.56	76.741	5582.21	6464.88	6104.88	8622.06	13094.7	10281.7	12308.4	8450.35	10924.9	14851	29359.7	15375.5
		1199.35	-67.92	1797.06	376.142	1773.58	-578.91	2018.77	1837.37	1740.94	2934.32	1985.13	8552.28	11360.1	8261.86	6156.11	7813.13	11072.5	10382.2	10349.6			16356.5		30078.1	30958.4

## Sheet: Figure S1
Figure S1
e	wt	met-2(0)	omIs1;met-2(0)
	268	176	321
	243	127	222
	234	39	298
	245	133	263
	289	120	236
	245	38	253
	242	10	240
	306	66	222
	270		197
	263

## Sheet: Figure S3
Figure S3
a
	wt			pachytene
		% of cells	TZ	Zone 1	Zone 2	Zone 3	Zone 4	Zone 5	Zone 6
		0	68.2927	29.4118	6.12245	7.84314	21.0526	66.1538	93.1818
		1-2	19.5122	41.1765	40.8163	29.4118	28.0702	20	6.81818
		3-4	6.09756	21.5686	46.9388	37.2549	28.0702	10.7692	0
		5-6	6.09756	7.84314	6.12245	17.6471	17.5439	0	0
		7-8	0	0	0	5.88235	3.50877	1.53846	0
		>8	0	0	0	1.96078	1.75439	1.53846	0
	smrc-1(-)			pachytene
		% of cells	TZ	Zone 1	Zone 2	Zone 3	Zone 4	Zone 5	Zone 6
		0	82.4324	59.4595	42.5532	4.16667	17.5439	10.6383	15
		1-2	17.5676	37.8378	38.2979	39.5833	26.3158	23.4043	42.5
		3-4	0	0	14.8936	33.3333	24.5614	46.8085	15
		5-6	0	2.7027	4.25532	18.75	19.2982	10.6383	10
		7-8	0	0	0	4.16667	5.26316	4.25532	2.5
		>8	0	0	0	0	7.01754	4.25532	15
	spo-11(0)			pachytene
		% of cells	TZ	Zone 1	Zone 2	Zone 3	Zone 4	Zone 5	Zone 6
		0	69.6429	86.6667	89.6552	83.3333	70	81.8182	87.5
		1-2	19.6429	13.3333	10.3448	16.6667	30	18.1818	12.5
		3-4	10.7143	0	0	0	0	0	0
		5-6	0	0	0	0	0	0	0
		7-8	0	0	0	0	0	0	0
		>8	0	0	0	0	0	0	0
	smrc-1(-);spo-11(0)			pachytene
		% of cells	TZ	Zone 1	Zone 2	Zone 3	Zone 4	Zone 5	Zone 6
		0	65.7895	45.4545	23.0769	27.2727	27.907	41.3793	55.5556
		1-2	32.8947	43.1818	46.1538	56.8182	46.5116	44.8276	40.7407
		3-4	1.31579	9.09091	25.641	11.3636	23.2558	10.3448	3.7037
		5-6	0	0	5.12821	4.54545	0	3.44828	0
		7-8	0	2.27273	0	0	0	0	0
		>8	0	0	0	0	2.32558	0	0

## Sheet: Figure S5 
Figure S5
	3XFLAG::SMRC-1/DAPI			3XFLAG::SMRC-1/H3
	w/o HU	w/ HU		w/o HU	w/ HU
	1.14848	4.68511		0.840639	1.21676
	1.07727	4.74092		0.837799	1.19878
	1.07229	5.74525		0.807894	1.23873
	0.92822	4.21821		0.936919	1.27514
	1.02061	4.80405		0.753142	1.18928
	1.03828	5.60163		0.748329	1.16144
	1.01289	4.80256		0.696764	1.18552
	0.945137	6.74959		0.537448	1.53375
	0.955707	7.02152		0.543763	1.41941
	0.991697	6.63965		0.582136	1.25087
	0.854649	6.77214		0.640195	1.52758
	0.856941	5.53288		0.570714	1.22375
	1.07213	5.9074		0.912626	1.33577
	1.22872	6.89317		0.839735	1.6509
	1.29103	6.36663		0.742773	1.62832
	1.23999	7.44133		0.76218	1.72437
	1.26732	7.14696		0.722464	1.87317
		6.22376			1.63633
		5.57464			1.75992
		3.90873			1.12613
		3.52379			1.08617
		3.82547			1.23416
		3.48801			1.1216
		3.41177			1.22122
